# Supplementary material for: State-dependent cell-type-specific membrane potential dynamics and unitary synaptic inputs in awake mice
Source: eLife. 2018 Jul 27;7:e35869. doi: 10.7554/eLife.35869 (PMC6063730; doi:10.7554/eLife.35869)
Supplement: Figure 2—source data 1. [file elife-35869-fig2-data1.xlsx]

## Sheet: Sheet1
	Figure 2
			Mean Vm (mV)							SD Vm (mV)
			PV		Sst					PV		Sst
			Quiet	Active	Quiet	Active				Quiet	Active	Quiet	Active
			-54.8944	-54.1355	-57.5893	-62.4563				6.05437	4.04928	3.57005	3.24039
			-52.3598	-49.7867	-48.69	-53.2991				6.5772	3.67542	3.58945	3.90146
			-57.7931	-56.9764	-50.2457	-55.3727				6.6579	5.17868	3.20624	2.41391
			-54.4617	-50.6846	-61.0051	-65.2268				7.6407	4.55795	4.9865	3.68939
			-51.8868	-50.3927	-60.4848	-60.4062				7.59344	4.7201	3.51531	2.79422
			-56.2576	-52.6163	-47.356	-54.3882				6.9684	4.4337	4.37445	4.1699
			-54.142	-51.602	-61.6362	-60.1467				7.4002	5.32869	6.93891	5.36653
			-54.8069	-49.3831	-55.9799	-58.0456				7.88502	3.85012	3.95998	3.57945
			-54.5495	-51.6674	-48.8898	-51.2991				8.04301	4.39378	4.96392	4.77637
			-51.916	-51.0826	-56.6975	-57.9017				7.16043	6.1736	3.30133	4.06043
		mean	-54.3068	-51.8327	-54.8574	-57.8542			mean	7.19807	4.63613	4.24062	3.79921
		median	-54.5056	-51.3423	-56.3387	-57.9737			median	7.28031	4.49582	3.77472	3.79543
		sd	1.88646	2.27538	5.56489	4.3363			sd	0.634068	0.755416	1.14547	0.877441
		n	10		10				n	10		10
		p value	0.0019531		0.013672				p value	0.0019531		0.083984
		Two-tailed Wilcoxon signed-rank test							Two-tailed Wilcoxon signed-rank test
			AP rate (Hz)							Vm vs LFP Cross-correlation
			PV		Sst					PV		Sst
			Quiet	Active	Quiet	Active				Quiet	Active	Quiet	Active
			44.9513	16.9424	0.425532	0				0.410208	0.271781	-0.187342	0.114358
			23.942	16.9102	6.90488	2.67006				0.679847	0.461578	0.0353345	-0.0304715
			28.3195	11.4395	7.71831	0.934579				0.586328	0.513615	0.305269	0.0538056
			34.8837	33.6971	3.32717	0.218103				0.679832	0.225979	0.109741	0.205079
			34.5079	25.8086	0.833333	0.319489				0.590863	0.294848	0.552416	0.304414
			38.9154	39.1451	7.11704	0.287853				0.579665	0.24541	0.0705927	0.0737128
			51.5774	33.6976	0.335852	0.648508				0.558386	0.209056	0.0581066	0.0952498
			30.1401	46.3664	3.16338	1.70118				0.554234	0.340661	0.157192	0.034505
			51.1387	37.5154	16.0234	12.6477				0.500365	0.277583
			30.4945	21.0526	5.7796	9.08249
		mean	36.887	28.2575	5.16285	2.851			mean	0.571081	0.315612	0.137664	0.106332
		median	34.6958	29.7529	4.55339	0.791544			median	0.579665	0.277583	0.090167	0.0844813
		sd	9.57486	11.4935	4.75592	4.38082			sd	0.0834269	0.105625	0.216531	0.104794
		n	10		10				n	9		8
		p value	0.048828		0.037109				p value	0.0039063		0.74219
		Two-tailed Wilcoxon signed-rank test							Two-tailed Wilcoxon signed-rank test
			Vm FFT 1-5 Hz amplitude (mV)
			PV		Sst
			Quiet	Active	Quiet	Active
			10.3657	5.25563	5.56211	3.41544
			12.1521	5.47841	5.89016	6.46029
			11.7974	8.2947	9.3651	4.63518
			14.2132	5.25824	5.7132	5.15694
			14.6758	7.04402	13.5623	9.65924
			13.3943	5.27579	6.06019	5.0363
			14.1439	5.73105	7.24971	6.22691
			13.8949	6.87056	5.24261	6.61885
			11.2395	5.12123
		mean	12.8752	6.03663	7.33067	5.90115
		median	13.3943	5.47841	5.97518	5.69193
		sd	1.52515	1.10944	2.84784	1.85705
		n	9		8
		p value	0.0039063		0.14844
		Two-tailed Wilcoxon signed-rank test
