# Supplementary material for: State-dependent cell-type-specific membrane potential dynamics and unitary synaptic inputs in awake mice
Source: eLife. 2018 Jul 27;7:e35869. doi: 10.7554/eLife.35869 (PMC6063730; doi:10.7554/eLife.35869)
Supplement: Figure 4—source data 1. [file elife-35869-fig4-data1.xlsx]

## Sheet: Feuil1
	Figure 4
			uEPSP amplitude (mV)				uEPSP amplitude (mV)
			PV	Sst			PV		Sst
							Quiet	Active	Quiet	Active
			0.566453	0.354345			0.0571494	0.656033	0.205147	0.107111
			0.237278	0.0902124			0.202843	0.308698	0.117136	0.257315
			0.216425	0.301002			0.289234	1.19839	0.29751	0.110088
			0.743972	0.661701			0.529863	0.537211	0.584523	1.00684
			0.208869	0.715515			2.03677	3.07378	0.544934	1.03111
			2.77017
		mean	0.790528	0.424555		mean	0.623172	1.15482	0.34985	0.502494
		median	0.401865	0.354345		median	0.289234	0.656033	0.29751	0.257315
		sd	0.994521	0.261187		sd	0.808631	1.12143	0.206739	0.475455
		n	6	5		n	5		5
		p value	0.93074			p value	0.03125		0.21875
		Two-tailed Wilcoxon rank-sum test				One-tailed Wilcoxon signed-rank test
			Baseline Vm (mV)				Baseline Vm (mV)
			PV	Sst			PV		Sst
							Quiet	Active	Quiet	Active
			-59.4331	-58.4709			-60.5269	-56.4887	-57.0581	-59.9274
			-55.9281	-51.5111			-58.4669	-55.9336	-50.1238	-52.5975
			-55.5621	-52.2558			-57.4652	-52.1021	-50.8576	-54.3516
			-63.2441	-62.5757			-57.8129	-54.4399	-61.4543	-65.174
			-56.6253	-57.2511			-57.0221	-51.625	-57.3194	-57.3625
			-56.8532
		mean	-57.941	-56.4129		mean	-58.2588	-54.1179	-55.3626	-57.8826
		median	-56.7392	-57.2511		median	-57.8129	-54.4399	-57.0581	-57.3625
		sd	2.93173	4.58876		sd	1.37345	2.19652	4.78417	4.95017
		n	6	5		n	5		5
		p value	0.79221			p value	0.03125		0.03125
		Two-tailed Wilcoxon rank-sum test				One-tailed Wilcoxon signed-rank test
